# Supplementary material for: An optofluidic platform for interrogating chemosensory behavior and brainwide neural representation in larval zebrafish
Source: Nat Commun. 2023 Jan 14;14:227. doi: 10.1038/s41467-023-35836-2 (PMC9840631; doi:10.1038/s41467-023-35836-2)
Supplement: Supplementary file 4 — Source Data [file 41467_2023_35836_MOESM4_ESM.xlsx]

## Sheet: Fig 1d
	Normalized IR dye intensity (a.u.)
Distance (mm) \ Line	1	2	3	4	5	6	7	8	9	10	11	12	13	14	15	Mean
-3.9	0.0631742	0.0155339	-0.0102895	-0.0532796	-0.0669034	0.0409624	-0.0175783	-0.0734592	-0.00235643	0.117754	0.058424	-0.0393283	-0.0161697	0.000679565	-0.113355	-0.00641276
-3.8	0.00211164	0.00345853	-0.0449315	-0.0564307	-0.0683592	-0.0978612	0.0459198	-0.0782071	-0.00523818	0.109704	0.054109	0.0298423	-0.0197481	0.00135575	-0.0512694	-0.011703
-3.7	-0.0891796	-0.00861684	-0.0152015	0.0123162	0.0610655	0.0371849	-0.0227688	0.026304	0.0256131	0.0601064	-0.0216468	0.0253696	0.0117942	0.00203193	-0.0519184	0.00349693
-3.6	-0.0293275	-0.0688972	0.0145285	-0.0267838	-0.00583066	0.0352961	0.00768271	-0.087703	-0.0447347	0.0105091	-0.0616822	0.0577186	-0.0971468	-0.0580808	-0.0525674	-0.0271346
-3.5	0.0607532	-0.0809725	0.0120724	0.00601415	0.0581538	-0.000826331	0.0050875	0.0532279	-0.0476164	0.0024586	-0.0302769	0.053246	-0.0304836	-0.0574047	-0.0532164	-0.00331889
-3.4	0.0299193	-0.0930479	0.00961642	0.11071	0.0239778	-0.00271509	-0.0305544	0.0484799	-0.0504982	-0.00559194	-0.0345919	0.0119517	-0.0340621	0.0648495	0.0402368	0.00591199
-3.3	0.0595427	-0.00871335	0.0715324	-0.0362369	-0.0429183	-0.00460384	-0.000102926	0.0073123	0.0140861	-0.0136425	-0.038907	0.00747901	0.032601	0.0655256	0.00822042	0.00807832
-3.2	0.0287088	-0.0207887	-0.0274816	-0.111286	-0.011654	-0.0064926	-0.0357448	0.00256437	-0.0562617	0.0614004	-0.043222	0.00300635	0.0290226	0.0358073	0.00757144	-0.00965667
-3.1	0.0583322	-0.0328641	0.00224837	-0.0425389	0.0196102	0.0258524	0.0277533	-0.00218356	-0.0591435	0.0533499	0.0239036	-0.0382879	0.0254441	0.0364835	0.00692246	0.00699214
-3	-0.00273033	-0.0449395	-0.0323937	-0.0816389	0.0508745	0.0239636	0.0251581	-0.00693149	0.0391738	0.0452993	-0.0518521	-0.0427606	-0.083497	-0.0236293	0.00627348	-0.0119753
-2.9	-0.0335642	0.0876	0.0617084	-0.012892	-0.0160216	0.0220748	0.0556096	0.0247403	-0.031174	-0.00429794	-0.0561672	-0.0472333	-0.0168338	-0.0229531	-0.0257429	-0.00100979
-2.8	-0.00394082	-0.0208852	0.0592523	0.0558549	0.0479628	0.0201861	-0.013079	-0.0892667	-0.0340557	-0.0123485	-0.0247619	0.0219373	-0.0204123	-0.0830659	0.0363429	-0.00401864
-2.7	-0.0650034	0.0634493	0.0246103	0.0527038	0.046507	-0.0501701	-0.0156742	-0.0940147	-0.0369375	-0.020399	0.00664343	0.0174647	-0.0239908	-0.0823897	0.0356939	-0.00943379
-2.6	-0.03538	0.00316898	-0.0422177	-0.0582941	0.0450511	-0.0520589	-0.0513161	-0.0623429	-0.0060862	-0.0699963	0.00232838	-0.0238296	0.0426724	-0.0817135	0.0664123	-0.0215735
-2.5	-0.00575656	-0.00890639	0.0196983	-0.0614451	0.0435953	0.0145198	0.0121821	0.00574856	0.0247651	0.00504661	0.069454	-0.0283023	0.0390939	0.0405406	0.0657633	0.0157331
-2.4	-0.00636181	0.0754281	-0.0149438	0.00730176	0.00941932	-0.0216027	0.00958684	0.00100063	0.0218833	-0.00300393	0.065139	0.00404669	0.0355154	0.0412168	0.00237959	0.0151337
-2.3	-0.00696705	0.111558	-0.0495858	-0.0317982	-0.0247567	-0.0234914	0.0400383	-0.0037473	0.0527346	-0.0526012	0.0251036	0.0732173	-0.00318393	0.0114985	0.00173061	0.00798327
-2.2	0.052885	-0.0933374	0.0123302	0.0369487	0.00650763	0.00885355	0.0374431	-0.00849523	-0.0176132	0.0224417	0.0207885	0.0687446	-0.0418833	0.0121747	0.00108163	0.00792468
-2.1	0.0220511	-0.105413	0.0098742	0.0337976	-0.0603885	0.00696479	0.00180121	0.0595962	0.013238	0.0974846	-0.0192469	-0.00937129	-0.0103409	0.0432454	-0.0309347	0.00349054
-2	-0.0390115	0.0271267	-0.0247678	0.0306466	-0.0291242	-0.0291577	-0.000794002	0.0548483	0.0103563	0.0894341	-0.0235619	-0.0138439	-0.0139194	0.0439215	-0.0315837	0.00337129
-1.9	-0.00938804	-0.0331536	0.10152	0.0274956	-0.03058	0.00318728	-0.00338921	-0.022739	-0.0262585	-0.0432567	-0.027877	0.0553266	0.0176229	-0.0161912	-0.000865307	-0.00056973
-1.8	0.0806927	-0.141639	0.0668782	0.0243445	0.000684248	0.0355322	-0.0390311	-0.0639066	0.00459279	-0.00976048	0.00352833	0.050854	-0.0561973	-0.015515	-0.0328817	-0.00612161
-1.7	0.0498588	0.0873105	0.128794	0.0930914	-0.0662119	0.0336435	0.024467	-0.0686546	0.00171104	-0.017811	0.070654	0.0463813	-0.0597758	-0.0148389	-0.0335306	0.0183393
-1.6	0.0794822	0.0270302	-0.0345919	0.0899404	0.0304927	0.0317547	0.0549185	-0.0369828	-0.0686367	-0.108955	0.0306186	0.0419087	0.00688744	0.0770208	0.122657	0.022903
-1.5	0.078877	-0.0814551	0.0916961	0.122738	0.0290368	0.029866	-0.0468167	-0.0781504	-0.00405246	0.0491813	0.0263035	0.037436	-0.0318119	0.077697	0.122008	0.0281702
-1.4	0.0480431	-0.141735	0.0248681	-0.0242086	0.027581	0.0279772	0.0166814	-0.0828984	-0.00693422	0.0411308	-0.0137319	-0.0406799	-0.0353904	0.0479787	0.0586246	-0.00351293
-1.3	0.138124	-0.250221	0.11897	0.0804873	-0.00659498	0.0260884	0.113226	-0.0876463	-0.00981597	0.0330802	-0.0180469	0.0284907	0.0312728	0.0486548	0.0579756	0.0202697
-1.2	0.0166039	-0.0694763	0.180886	0.113285	0.0573894	0.0584334	0.110631	-0.0923942	-0.0126977	-0.0996105	0.0847991	0.024018	0.0628151	0.0797255	0.0573266	0.0381157
-1.1	0.0462273	0.0148583	0.17843	0.0382363	0.121374	0.0565446	-0.0571976	-0.133562	0.0856196	0.0169792	0.080484	0.0195454	0.0592366	0.0804017	0.0566776	0.044257
-1	0.106079	0.0991928	0.240346	0.0350852	0.0217576	0.0546559	0.0723939	-0.13831	0.0827378	0.00892862	0.111889	0.0150727	0.0556581	0.141867	0.0560286	0.0642256
-0.9	0.0752455	0.0871174	0.270076	0.0678832	0.085742	0.0870008	0.00370534	0.00262108	0.01239	0.000878073	0.0718539	0.0106	0.0169588	0.142543	0.086747	0.0680908
-0.8	0.0746403	0.171452	0.396364	0.100681	0.215167	0.119346	0.133297	-0.00212685	0.00950828	-0.00717247	0.0318185	0.00612738	0.0133803	0.173614	0.0860981	0.10148
-0.7	0.134492	0.207582	0.426094	0.205377	0.180991	0.185924	0.0315616	0.0659646	0.0740925	0.0263237	0.0275035	0.075298	0.0800435	0.17429	0.148184	0.136248
-0.6	0.194344	0.340121	0.391452	0.166277	0.277695	0.218269	0.0289664	0.024797	0.0712108	-0.0232736	0.0589088	0.0708253	0.146707	0.114177	0.147535	0.148534
-0.5	0.133282	0.376251	0.485554	0.342871	0.276239	0.216381	0.158558	0.0564688	0.135795	0.0102226	0.126034	0.029531	0.108007	0.114853	0.240988	0.187402
-0.4	0.344277	0.556995	0.579656	0.33972	0.274784	0.214492	0.189009	0.0517208	0.132913	0.00217208	0.15744	0.135523	0.104429	0.206713	0.177604	0.231163
-0.3	0.373901	0.64133	0.609386	0.480365	0.306048	0.281071	0.252507	0.119812	0.264964	0.077215	0.153125	0.131051	0.171092	0.207389	0.176955	0.283081
-0.2	0.373295	0.725664	0.639116	0.549111	0.337312	0.313416	0.349052	0.115064	0.397014	0.152258	0.255971	0.126578	0.237755	0.23846	0.239041	0.336607
-0.1	0.37269	0.858204	0.701032	0.617858	0.466737	0.34576	0.379504	0.110316	0.394132	0.144207	0.323096	0.122105	0.234177	0.239136	0.238392	0.369823
0	0.553457	0.894333	0.762948	0.614707	0.530721	0.378105	0.409955	0.287667	0.39125	0.260797	0.425942	0.228097	0.30084	0.239812	0.363213	0.44279
0.1	0.58308	0.930463	0.85705	0.575607	0.561986	0.444684	0.473453	0.355758	0.489568	0.377387	0.493068	0.370911	0.332382	0.392461	0.393931	0.508786
0.2	0.70339	1.0148	0.918966	0.716252	0.65869	0.613964	0.470858	0.351011	0.486686	0.369336	0.488753	0.366439	0.328804	0.393137	0.393282	0.551624
0.3	0.793471	1.05093	0.91651	0.820948	0.722675	0.680543	0.567403	0.419102	0.652469	0.485926	0.555879	0.472431	0.465709	0.454602	0.518103	0.638446
0.4	0.792865	1.18347	0.914054	0.853746	0.753939	0.678654	0.597854	0.523613	0.68332	0.519422	0.587284	0.467958	0.602613	0.455278	0.517454	0.675435
0.5	0.882946	1.12319	0.943784	0.886544	0.817923	0.676765	0.628306	0.664544	0.714172	0.636011	0.761571	0.537129	0.634156	0.638321	0.705009	0.750024
0.6	0.912569	1.11111	0.941328	0.847444	0.816467	0.777577	0.724851	0.659796	0.71129	0.627961	0.757256	0.679943	0.630577	0.638998	0.735727	0.771526
0.7	0.911964	1.14724	1.00324	0.880242	0.880452	0.87839	0.755302	0.727888	0.742141	0.703004	0.6815	0.67547	0.697241	0.730857	0.735078	0.810001
0.8	0.971816	1.03876	1.00079	0.948989	0.878996	0.910735	0.8188	0.759559	0.806725	0.86114	0.891507	0.744641	0.834145	0.731533	0.828532	0.868444
0.9	0.940982	1.07488	1.03052	1.01774	0.94298	0.94308	0.816205	0.754811	0.803844	0.85309	0.887192	0.740168	0.830567	0.73221	0.827883	0.879743
1	0.970606	1.15922	0.995876	1.01458	0.941525	0.975425	0.879703	0.822903	0.935894	0.845039	0.990038	0.84616	0.89723	0.915253	0.889968	0.938628
1.1	0.939772	1.14714	0.99342	1.01143	0.972789	0.939302	0.877108	0.890994	0.933012	0.920082	0.985723	0.988974	0.999014	0.915929	0.889319	0.960268
1.2	0.999624	1.13507	0.958778	1.00828	0.938613	0.937413	0.940606	0.959086	0.997596	0.953578	0.981408	0.984501	0.995436	0.977394	0.88867	0.97707
1.3	1.02925	1.1712	0.988508	0.969183	0.937157	0.935525	0.971058	0.954338	0.994715	0.945528	0.941372	1.01685	0.991857	0.97807	0.982124	0.987115
1.4	0.968185	1.15912	0.986052	0.966032	0.935701	0.933636	0.935416	0.94959	0.991833	0.937477	1.0085	1.01238	1.05852	1.03954	0.981475	0.990897
1.5	0.96758	1.14705	1.01578	0.998829	0.934245	1.00021	0.932821	0.944842	0.988951	1.09561	0.968462	1.0079	0.9847	1.04021	0.949458	0.998444
1.6	0.966974	1.13497	1.01333	1.03163	0.96551	0.998326	0.930225	0.940094	0.986069	1.08756	0.964147	1.07708	0.981122	1.01049	1.01154	1.0066
1.7	0.966369	1.02649	1.04306	0.992527	0.931334	1.0649	0.92763	0.935346	1.05065	1.03797	0.959832	1.0726	0.942422	1.01117	1.0109	0.998213
1.8	0.905307	1.06262	1.00841	0.989376	0.929878	1.06302	0.958082	0.930598	0.980306	1.11301	0.991238	1.03131	0.973965	1.01185	0.978879	0.995189
1.9	0.995387	1.00234	0.973772	0.986225	0.961142	0.99266	0.955486	0.99869	1.04489	0.980318	0.986923	1.02684	1.04063	1.01252	0.97823	0.995736
2	1.02501	0.942056	0.971316	0.983074	0.959686	0.990771	1.05203	0.993942	1.04201	0.972267	0.982608	1.02236	1.03705	1.0132	0.914846	0.993482
2.1	1.05463	1.02639	1.00105	0.943974	0.95823	0.954648	1.01639	0.989194	1.00539	1.08886	0.978293	1.01789	1.03347	1.01387	1.0083	1.00604
2.2	0.993572	1.01431	0.99859	1.01272	0.989495	0.95276	0.914654	1.02087	1.03624	0.997713	1.04542	1.01342	0.92453	1.01455	1.00765	0.995766
2.3	1.05342	1.09865	0.996134	1.00957	1.02076	0.985105	0.978152	1.01612	1.03336	0.989662	1.00538	0.972124	0.920951	0.984832	0.944266	1.00057
2.4	0.992361	0.941959	0.993678	1.00642	1.0193	0.983216	1.0086	0.97495	0.929282	0.981612	1.00107	0.967651	1.05786	0.985508	0.943617	0.985806
2.5	0.961527	1.02629	0.991222	0.93137	0.952407	0.981327	1.00601	0.970202	0.993867	1.05665	0.996753	1	0.984036	0.95579	0.974336	0.985453
2.6	0.960922	0.966013	0.988766	1.00012	1.01639	1.01367	1.00341	0.965454	0.990985	1.0486	0.992438	0.995527	0.980457	0.956466	1.06779	0.996468
2.7	0.990545	1.00214	1.0185	1.03291	0.949495	1.08025	0.967771	0.997126	1.02184	1.04055	0.988123	0.991055	1.04712	1.01793	1.06714	1.01417
2.8	0.959711	0.990068	1.01604	1.02976	1.07892	1.00989	0.998223	1.0288	0.985221	0.94941	1.01953	0.986582	1.00842	1.01861	1.03512	1.00762
2.9	0.989335	0.977992	1.01358	0.990664	1.01202	1.00801	0.995628	1.02405	0.98234	0.941359	1.01521	0.982109	1.00484	1.01928	1.03447	0.999394
3	1.01896	1.01412	1.01113	1.05941	1.04329	1.04035	1.05913	1.0193	0.979458	0.933308	0.975177	1.05128	1.00126	1.01996	1.00246	1.01524

## Sheet: Fig 2e
Ratio of stimulus intensity (intended : unintended side)	Intended side
	L	R
	Inf	Inf
	29.5377	Inf
	31.6698	91.9865
	40.5985	50.4396
	44.6607	30.2917
	36.5402	44.702

## Sheet: Fig 3a
Lateral point spread function	Normalized intensity (a.u.)
Lateral distance from peak (µm) \ bead #	1	2	3	4	5	6	7	8	9	10	11	12	13	14	15	16	Mean
-1.935	0.0194553	0	0	0	0.0877193	0.261364	0	0	0	0	0	0	0	0.0135922	0	0	0.0238832
-1.548	0	0	0	0	0	0.0909091	0	0	0	0	0	0	0	0.0601942	0	0	0.00944395
-1.161	0.0466926	0	0	0	0	0	0	0	0	0	0.0258065	0.00487805	0	0.192233	0	0	0.0168506
-0.774	0.120623	0.167905	0	0	0	0	0.123288	0.25	0	0	0.116129	0.112195	0	0	0	0	0.0556337
-0.387	0.564202	0.79792	0.38255	0.528972	0.807018	0.443182	0.90411	0.87963	0.371648	0.703704	0.577419	0.760976	0.273333	0.401942	0.337838	0.359477	0.56837
0	1	1	1	1	1	1	1	1	1	1	1	1	1	1	1	1	1
0.387	0.856031	0.352155	0.463087	0.416822	0.122807	0.840909	0.753425	0.166667	0.938697	0.728395	0.490323	0.42439	0.866667	0.596117	0.844595	0.777778	0.602429
0.774	0.249027	0.00742942	0	0	0	0.0340909	0.246575	0.0277778	0.0651341	0	0.141935	0.0487805	0.346667	0	0.412162	0.124183	0.106485
1.161	0.0272374	0	0	0	0	0	0.246575	0	0	0	0.13871	0.214634	0	0	0.283784	0.0196078	0.0581593
1.548	0	0	0	0.0429907	0	0	0.0684932	0	0	0	0	0.180488	0	0	0.027027	0.0849673	0.0252479
1.935	0	0	0	0	0	0	0.0273973	0	0	0	0	0	0	0	0.0878378	0	0.00720219
Axial point spread function	Normalized intensity (a.u.)
Axial distance from peak (µm) \ bead #	1	2	3	4	5	6	7	8	9	10	11	12	13	14	15	16	Mean
-4	0.0460251	0	0	0	0	0	0	0	0	0.0891089	0	0	0.0307692	0	0	0	0.010369
-3.5	0.0920502	0	0	0	0	0	0	0	0	0	0.0356255	0	0.107692	0	0	0	0.0147105
-3	0.104603	0	0.182073	0	0	0	0	0	0	0.049505	0	0	0.323077	0	0	0	0.0412036
-2.5	0.230126	0	0.193277	0.0914634	0	0.0618557	0.191176	0.0888889	0	0.0891089	0	0	0.415385	0.0877193	0.0535714	0.0571429	0.0974821
-2	0.439331	0.138088	0.238095	0.213415	0.0977444	0.371134	0.455882	0.125926	0	0	0.148302	0	0.623077	0.298246	0.303571	0.271429	0.232765
-1.5	0.594142	0.308042	0.406162	0.463415	0.390977	0.453608	0.558824	0.57037	0	0.128713	0.529412	0.262857	0.761538	0.508772	0.571429	0.485714	0.437124
-1	0.715481	0.587253	0.742297	0.707317	0.804511	0.670103	0.955882	0.814815	0.305556	0.445545	0.824358	0.577143	0.846154	0.710526	0.625	0.671429	0.687711
-0.5	0.962343	0.83915	0.966387	0.908537	0.932331	0.886598	0.955882	0.881481	0.652778	0.841584	0.973488	0.788571	0.946154	0.850877	0.848214	0.885714	0.882506
0	1	1	1	1	1	1	1	1	1	1	1	1	1	1	1	1	1
0.5	0.807531	0.85736	0.89916	0.95122	0.819549	0.85567	0.720588	0.748148	0.9375	1	0.738194	0.942857	0.915385	0.587719	0.642857	0.957143	0.836305
1	0.661088	0.738998	0.77591	0.792683	0.616541	0.762887	0.544118	0.540741	0.833333	0.584158	0.496272	0.748571	0.930769	0.447368	0.714286	0.814286	0.687626
1.5	0.48954	0.569044	0.327731	0.518293	0.526316	0.608247	0	0.325926	0.569444	0.247525	0.217896	0.468571	0.615385	0.210526	0.321429	0.714286	0.420635
2	0.225941	0.502276	0.271709	0.170732	0.330827	0.226804	0	0.133333	0.180556	0	0.125104	0.182857	0.246154	0.00877193	0.169643	0.557143	0.208241
2.5	0.083682	0.229135	0	0.0853659	0.12782	0.309278	0	0.0962963	0	0	0.115162	0.0742857	0.192308	0.0175439	0	0.171429	0.093894
3	0	0.0986343	0	0	0.0526316	0	0	0	0	0	0.0687655	0.0628571	0.0230769	0	0	0.1	0.0253728
3.5	0	0.0895296	0	0	0	0	0	0	0	0	0.1715	0.16	0	0	0	0.142857	0.0352429
4	0	0.0713202	0	0	0	0	0	0	0.0972222	0	0	0.177143	0	0	0	0	0.0216053
Light sheet side profile	Normalized intensity (a.u.) at beam waist
Axial distance from peak (µm) \ sheet #	1	2	3	4	5	Mean
-9.73451	0	0	0	0.0921279	0	0.0184256
-9.29204	0	0	0.00453837	0	0	0.000907674
-8.84956	0	0.0130619	0.00845314	0	0	0.004303
-8.40708	0	0.0863252	0.056158	0.0989717	0	0.048291
-7.9646	0	0.0633027	0.0303482	0.0921279	0	0.0371557
-7.52212	0	0.0946074	0.0937468	0.213807	0.1142	0.103272
-7.07965	0	0.0644702	0.142006	0.146703	0.0527727	0.0811903
-6.63717	0	0.209866	0.133587	0.229144	0.0782016	0.13016
-6.19469	0	0.173198	0.131924	0.148422	0.00873162	0.0924552
-5.75221	0	0.234676	0.195877	0.259292	0.107384	0.159446
-5.30973	0.0498064	0.252992	0.255361	0.11831	0.149548	0.165203
-4.86726	0.0577291	0.270724	0.283423	0.318956	0.0949755	0.205161
-4.42478	0.131259	0.25478	0.331128	0.466781	0.199793	0.276748
-3.9823	0.13847	0.45629	0.240776	0.32236	0.289139	0.289407
-3.53982	0.277652	0.380655	0.393418	0.421858	0.382774	0.371271
-3.09735	0.318734	0.428525	0.420336	0.469624	0.444202	0.416284
-2.65487	0.449237	0.515981	0.49049	0.522479	0.336282	0.462894
-2.21239	0.531402	0.605225	0.542664	0.607167	0.442325	0.545757
-1.76991	0.519874	0.74055	0.661632	0.596392	0.314568	0.566603
-1.32743	0.831308	0.709829	0.613962	0.734531	0.632161	0.704358
-0.884956	0.811857	0.917834	0.785103	0.915277	0.732039	0.832422
-0.442478	0.898384	0.992302	0.907985	0.923806	0.975797	0.939655
0	1	1	1	1	1	1
0.442478	0.922865	0.85756	0.775541	0.841961	0.867264	0.853038
0.884956	0.722437	0.877663	0.652659	0.700979	0.746285	0.740005
1.32743	0.754885	0.659005	0.65155	0.656653	0.524203	0.649259
1.76991	0.438421	0.606392	0.564559	0.65037	0.465303	0.545009
2.21239	0.431922	0.572132	0.498909	0.645843	0.391468	0.508055
2.65487	0.451373	0.489383	0.455153	0.482118	0.343099	0.444225
3.09735	0.252415	0.442681	0.502823	0.388903	0.277956	0.372956
3.53982	0.34179	0.330414	0.37322	0.312147	0.22212	0.315938
3.9823	0.147861	0.365295	0.34741	0.289404	0.163833	0.262761
4.42478	0.17381	0.311515	0.222276	0.332046	0.112937	0.230517
4.86726	0.153648	0.218732	0.32943	0.305338	0.0391391	0.209257
5.30973	0.0526995	0.19684	0.185242	0.217211	0.0701593	0.14443
5.75221	0.108203	0.134815	0.222276	0.11659	0	0.116377
6.19469	0.110384	0.179108	0.133587	0.0733864	0.0118336	0.10166
6.63717	0	0.241754	0.116785	0.0631383	0	0.0843355
7.07965	0.0368541	0.103473	0.0601074	0.0978135	0	0.0596497
7.52212	0	0.0733363	0.175126	0.172885	0	0.0842693
7.9646	0	0.0786632	0.0426814	0.0642965	0	0.0371282
8.40708	0.0195398	0.11825	0	0.0403959	0	0.0356372
8.84956	0	0.082786	0.0163173	0	0	0.0198207
9.29204	0	0.0367046	0	0.0296213	0	0.0132652
9.73451	0	0.0319615	0	0	0	0.00639229

## Sheet: Fig 3c
Tail flipping frequency (Hz)	0.1
	0.8
	0.233333
	0.0666667
	0.666667
	0.7
	0
	0.0333333
	0.4

## Sheet: Fig 4b
Escape bout no.
Control	Cad / bOP	Cad / uOP-L	Cad / uOP-R	Cad / nOP	Static
3	44	5	18	2	4
1	1	3	14	6	14
4	2	1	7	7	11
3	11	3	1	8	6
2	1	5	4	2	3
1	3	2	4	7	8
3	2	4	3	4	1
32	1	5	2	4	4
2	2	1	6	1	7
8	1	2	9	1	33
6	1	1	1	1	14
13	2	2	10	2	1
3	6	1	14	2	14
8	1	41	1	1	7
4	12	45	1	2	16
1	1	30	4	2	6
1	2	1	1	3	6
1	2	26	9	1	2
1	2	2	3	4	5
1	1	1	10	1	17
61	1	2	1	17	3
1	1	1	6	8	13
15	1	2	3	1	2
14	1	1	37	24	5
1	1	4	4	1	11
6	1	17	60	1	8
18	1	11	4	22	5
1	1	3	1	2	1
1	1	2	3	1	1
2	1	1	15	5	1
10	1	1	125	2	1
5	1	53	1	2	8
2	1	47	2	10	4
1	1	39	1	4	8
1	4	2	1	7	11
2	1	6	1	10	9
2	4	1	1	7	1
1	2	1	1	8	7
1	2	4	2	11	6
18	1	1	1	4	8
6	1	5	1	3	9
11	3	5	1	1	6
34	1	3	1	2	15
4	2	12	1	2	13
2	2	1	1	2	7
8	3	4	1	1	8
1	2	2	1	1	2
31	1	1	2	1	10
1	3	19	3	1	32
74	4	2	4	1	30
32	1	1	2	2	15
28	1	3	1	1	1
30	1	1	1	1	3
4	1	34	5	1	13
54	1	1	1	1	5
1	2	1	1	6	10
14	2	1	3	8	1
1	3	1	1	1	1
45	2	1	1	1	34
2	2	1	2	1	9
53	1	1	1	2	10
7	1	1	2	4	6
11	2	1	1	3	5
1	1	2	12	1	8
41	26	1	3	1	7
1	2	1	4	1	4
1	5	2	39	1	2
2	3	5	6	1	1
10	2	3	10	1	5
23	2	2	21	1	5
2	1		1	3	5
1	1		8	1	5
21	9		6	2	4
9	1		1	1	14
7	3		7	1	11
1	1		2	9	16
1	1		1	11	8
23	1		5	16	7
1	1		3	14	1
4	2		1	1	16
1	1		3	11	12
1	1		16	1	4
10	1		3	1	1
8	1		3	1	1
2	1		2	3	1
42	1		2	2	2
1	1		1	4	1
16	2		2	2	19
1	1		2	5	8
1	1		2	2	32
4	3		9	3	3
1	5		7	1	1
1	1		4	1	6
2	1		2	1	2
1	2		3	2	3
1	1		1		7
1	2		5		5
13	1		3		1
1	1		2		14
3	1		1		1
18	1		2		4
5	1		4		11
26	1		1		2
22	2		1		11
1	1		1		1
10	1		2		22
6	1		6		1
1	1		5		1
2	3		6		1
1	1		1		4
1	1		1		6
2	2		6		1
10	1		30		11
7	1		1		12
9	1		9		8
17	18		1		8
1	42		1		11
2	2		1		10
2	12		17		8
8	26		15		6
24	1		1		17
9	1		1		2
40	1		13		11
2	1		12		18
4	1		13		14
19	1		1		7
2	1		1		3
1	1		6		1
1	2		4		7
4	4		1		5
1	3		11		7
36	2		9		4
3	5		1		15
1	13		15		6
3	2		1		8
7	9		1		6
2	1		60		5
1	1		1		2
3	1		6		8
43	5		7		10
5	2		3		1
2	1		1		2
1	1		1		1
2	1		8		7
2	1		2		1
1	1		1		9
2	1		2		2
3	4		1		9
1	1		1		2
2	2		2		2
1	1		1		8
4	4		1		4
2	1		1		10
1	1		1		12
2	1		1		11
2	4				4
55	1				19
2	29				10
2	4				7
1	43				12
2	2				5
86	2				10
11	2				5
7	2				6
9	4				1
2	1				5
13	1				8
13	1				2
3	1				3
1	20				1
2	2				10
6	3				1
9	1				7
39	1				1
9	3				1
1	1				1
20	10				2
21	1				3
8	2				3
7	3				6
4	43				12
1	1				1
2	5				6
20	3				4
1	1				13
2	1				11
4	1				8
23	1				5
1	1				9
9	3				8
5	3				4
14	1				5
5	1				7
52	7				1
13	2				5
13	1				5
21	1				2
2	11				7
1	1				7
1	3				6
1	5				2
2	1				2
1	5				4
15	1				1
1	60				9
1	5				10
1	9				3
	4				3
	1				8
	1				6
	1				18
	2				1
	1				4
	1				2
	1				7
	1				3
	2				8
	1				2
	1				3
	2				1
	1				1
	1				1
	1				3
	1				1
	1				2
	1				5
	4				9
	2				2
	2				11
	1				11
	1				2
	1				6
	1				5
	2				4
	7				1
	1				1
	3				2
	2				1
	1				2
	3				10
	3				7
	1				2
	1				9
	1				3
	9				2
	3				1
	4				5
	15				8
	2				7
					3
					8
					6
					7
					7
					9
					4
					14
					1
					10
					11
					8
					4
					3
					15
					6
					5
					10
					8
					4
					9
					11
					4
					1
					1
					3
					3
					5
					1
					1
					4
					2
					2
					2

## Sheet: Fig 4c
Larvae group	Control	Cad (bOP)	Cad (uOP-L)	Cad (uOP-R)	Cad (nOP)	Static
1 bout	65	137	28	64	40	51
2 bouts	36	47	13	20	19	30
Event number	207	249	70	155	95	283
1 bout proportion	0.31401	0.550201	0.4	0.412903	0.421053	0.180212
2 bouts proportion	0.487923	0.738956	0.585714	0.541935	0.621053	0.286219

## Sheet: Fig 4d
Escape distance (mm)
Control	Cad / bOP	Cad / uOP-L	Cad / uOP-R	Cad / nOP	Static
260.954	3273.47	16240.1	1437.18	62.166	29.6404
411.965	0.747214	14.8929	2544.35	69.2878	65.3429
558.52	7.74979	2.55498	614.919	122.724	48.836
369.661	116.965	273.312	4.40798	262.482	111.507
507.514	0.623607	0.816228	646.112	56.603	8.01706
4.51199	5.51356	28.315	83.1022	118.52	42.088
259.546	6.66386	1.33006	0.2	60.4656	0.918204
5901.45	4.0224	66.9399	33.8612	119.864	9.66362
63.5736	0.925583	0.928538	600.421	0.860555	97.7118
372.335	1.14049	26.0591	1.55765	3.69053	237.152
303.562	0.547214	1.731	5.56788	3.65702	50.8042
5029.9	1.2129	7.81553	631.654	0.782843	2.34853
109.991	33.2319	1.02361	2.22056	163.556	135.513
1	0.962123	637.501	2.19629	0.5	83.2657
0.4	127.04	1002.16	261.17	31.2468	136.905
0.141421	0.441421	721.123	38.7253	8.93269	17.2904
1.00645	1.10486	0.828538	0.876783	86.1879	57.5179
4.13848	15.3996	299.138	217.61	0.565028	362.006
0.747214	13.9987	41.779	52.2297	34.9475	25.669
3.05563	2.15802	1.37047	641.545	0.382843	192.179
1987.62	1.83651	9.09807	0.80645	210.17	89.527
2.57148	1.43138	0.935917	59.7802	0.823607	58.8799
399.952	0.341421	12.269	58.0217	1.30975	0.341421
368.429	2.41869	1.54919	612.363	385.11	58.3022
5.07858	4.40744	27.4216	38.703	0.723607	32.4939
153.608	1.52465	249.056	772.798	0.141421	50.8592
1360.02	0.882843	212.638	1.06503	344.276	42.3139
0.877339	1.14787	16.5484	5.89428	37.4904	0.857649
0.241421	0.841421	9.43713	21.9598	0.894427	0.730056
6.45273	0.823607	1.12361	162.917	73.8336	1.67148
413.188	0.884162	1.37082	3405.16	63.3347	0.457649
69.4407	0.523607	1518.22	1.10645	11.2979	52.4301
6.66853	0.924264	955.928	16.9566	1.48836	15.1549
2.96275	1.37148	1384.73	0.423607	77.0663	58.4099
1.08863	34.0587	9.64292	1.87148	554.953	65.0539
11.4618	2.41197	49.313	0.741421	347.719	59.5207
34.5859	24.583	182.929	0.612311	54.9943	0.323607
0.523607	11.5492	229.738	1.18284	402.458	407.888
1.04142	8.02975	74.6954	5.66264	424.64	55.5031
459.817	2.29691	1.11224	0.823607	131.524	58.4178
164.797	1.07493	211.935	1.59508	33.343	175.571
314.517	1.16503	103.069	1.07082	8.53515	92.8748
1764.03	2.22781	57.7986	3.6006	6.26143	165.017
24.1097	4.26275	228.278	0.988635	47.5254	146.976
14.2712	6.22161	3.33071	20.3604	522.668	130.535
195.596	8.62619	49.5369	0.8	2.83071	108.327
9.90351	0.4	15.1177	1.29907	1.52859	5.99836
1147.88	1.74787	1.27575	12.8805	1.49508	145.272
1.18863	9.97936	1.33592	57.5582	0.789292	0.441421
1729.41	24.0273	0.907769	40.7581	4.27838	200.038
495.108	3.38968	0.665028	6.58542	18.8923	252.043
597.024	1.10843	1.06344	4.44304	1.13188	0.565028
752.997	0.938516	1.51371	2.39508	0.841421	31.8286
87.4113	1.55373	530.725	185.322	0.141421	0.3
2650.54	0.930056	89.3575	1.52268	0.641421	67.1822
0.441421	11.6501	0.582843	1.82913	115.967	50.9726
225.769	12.7125	0.747214	3.89669	71.3535	3.67858
1.17082	10.8992	0.565685	0.822677	0.987048	1.12268
4877.94	7.9258	0.657649	1.15963	1.44787	206.697
55.5088	6.69892	1.58995	42.5111	1.29061	49.7253
4249.66	0.4	2.04853	0.541421	6.72198	100.909
123.552	0.616228	0.1	247.949	717.703	60.3098
364.886	0.916228	1.56923	4.05339	1.31538	58.1215
1.14142	1.12426	12.0375	95.6774	0.96996	66.6522
1285.8	0.424264	0.465028	25.8128	1.00843	48.1618
1.73071	10.0583	0.323607	104.238	0.623607	75.0922
0.482843	506.58	7.63297	956.057	1.19907	70.0308
5.28929	61.0442	26.6657	93.4787	1.85787	2.47279
834.095	164.426	14.1892	108.547	0.582843	447.1
950.818	17.576	0.9	214.82	1.00354	252.851
0.80645	0.841421		0.971478	43.0829	37.2635
0.365028	0.624264		61.4119	1.59797	58.1319
1374.56	1.55963		47.2119	22.8712	147.643
0.624264	1.87997		0.141421	3.76319	66.9239
1521.01	533.897		47.4246	1.07388	121.573
1.06503	0.682843		92.3947	135.875	72.3252
0.3	1.82455		1.2042	0.932456	47.4413
0.865028	1.73983		61.5996	0.895153	57.6883
0.447214	1.38857		27.4488	631.103	2.33716
51.568	2.01833		73.8785	1.03983	83.1166
0.141421	1.20645		22.9369	1472.9	85.6088
2.72253	1.26023		745.186	212.894	44.5854
158.614	1.14628		83.4843	1.06503	0.995153
239.727	1.21025		78.3165	0.723607	3.07187
20.0754	0.682843		1.47334	22.1925	0.923607
2049.74	0.341421		1.38313	20.9827	10.4113
1.69845	0.4		1.47781	114.147	1.38482
712.354	8.71696		1.18126	63.7734	215.067
0.730056	1.07287		2.91212	439.525	86.3462
1.00039	0.79907		11.9139	1.49574	723.715
18.4826	98.5882		2.02687	0.888635	6.78406
0.588635	40.5992		152.459	3.60659	1.53006
0.90645	1.43006		149.216	0.623607	61.7264
12.0199	2.56569		10.864	3.04853	78.4019
0.665028	207.297		33.114	73.5517	8.17471
1.02426	0.947871		0.1		75.9864
1.28191	24.4375		0.465028		17.3791
573.572	2.49889		1.69508		1.04477
0.812242	1.16503		6.12465		122.077
427.547	1.28965		4.40126		14.1549
6135.99	0.684162		21.2874		66.3154
1941.72	0.825583		314.628		126.535
925.088	1.42462		1.58836		31.2215
1395.34	3.40117		0.612311		140.852
0.2	22.4569		1.07082		2.10711
87.9778	0.882843		0.723607		210.994
60.9151	0.9		86.8674		0.582843
0.2	2.40393		38.2496		0.70645
9.14361	38.8188		63.3044		0.943398
1.63203	69.6833		2.20629		218.988
0.80645	0.141421		1.52426		88.9451
68.9505	7.74694		55.0588		2.20351
187.299	1.50527		432.612		71.6042
88.2952	0.341421		1.19357		91.8325
189.825	1.16018		109.781		51.8318
1269.7	102.441		3.85405		93.1164
0.923607	511.667		0.141421		44.4659
14.0664	10.9999		2.15366		62.5169
24.8298	205.002		0.465028		48.7864
1248.36	267.664		136.78		66.4412
2898.95	1.43891		0.382843		1.22161
263.063	1.1		1.15672		17.096
2684.45	1.21635		133.76		344.881
0.982843	28.8573		210.489		69.1914
54.8286	0.141421		175.704		58.2371
547.274	0.241421		1.67082		50.6726
1.36542	1.60153		0.892745		41.24
0.141421	0.6		1.13006		0.641421
7.6476	7.77974		116.532		26.4941
38.4099	35.4168		1.53188		41.8671
1.10486	41.0948		1.43006		131.811
1260.17	32.1705		128.094		115.064
366.593	65.3034		2.71356		51.5734
1.04721	199.203		315.285		15.9371
18.1591	17.619		5.78476		57.9792
140.665	165.251		1.38995		22.4889
7.80056	1.20645		1052.74		17.171
1.12268	1.52221		1.69443		4.70285
14.1151	1.53783		71.5406		45.3401
2604.48	475.013		172.366		93.3672
83.7595	16.452		12.2368		1.17388
175.242	1.51385		1.73499		8.69868
0.523607	3.90779		9.86848		2.73558
12.5265	1.12613		94.0256		67.1916
18.1876	5.19811		14.3945		0.323607
0.639835	9.07078		0.441421		59.0434
1.8153	2.73651		10.6815		7.93095
12.5235	64.7915		0.547214		40.9421
1.14721	0.925583		0.59907		4.66274
18.4322	34.7996		13.3342		52.4317
0.1	1.7074		0.762123		109.664
42.0868	80.5494		1.26569		8.67498
5.98122	1.31977		1.44582		47.695
0.60645	0.365028		0.988635		52.753
29.5195	0.4		3.0657		60.9007
120.489	39.371				77.3028
27206.6	2.96943				148.476
216.24	247.211				61.7228
111.989	28.3628				73.0145
1.50711	935.987				141.774
30.9072	15.6685				84.8315
16654.6	36.593				56.6073
782.782	7.28477				93.3121
790.371	2.86656				69.9934
665.924	22.1579				1.98995
5.72066	2.10577				41.6206
249.184	1.6173				34.4182
2093.88	1.80684				4.79547
172.378	4.20417				29.5562
623.167	155.345				1.40711
549.672	8.15625				83.6261
36.8199	28.361				1.60088
2532.27	0.5				33.9396
6224.94	1.01623				0.824264
208.929	90.8833				0.323607
4.48585	1.47287				1.74585
1463.83	160.263				4.08929
481.714	1.33006				17.3738
572.151	7.02587				13.4442
112.134	0.3				61.9189
632.179	634.681				46.0427
0.824264	0.965028				1.34787
9.34001	41.4558				66.0502
523.771	35.1836				80.6699
0.765028	0.788635				59.0115
15.2763	2.85013				39.1047
122.612	1.25366				31.4711
8273.87	1.30777				116.233
1.54787	0.865685				59.3178
352.673	0.816228				43.1896
203.62	1.7476				108.29
1.62465	1.23006				13.0935
1871.17	0.623607				39.3599
7006.97	1.28379				98.7359
1223.65	13.8744				73.1427
5651.85	1.60645				40.133
2148.59	56.1033				15.9162
65.2644	175.823				31.8069
1.28284	0.701976				18.3633
2.23515	404.692				56.8101
1.19748	67.7536				4.92066
98.4693	0.582843				27.9791
0.241421	36.7089				111.758
777.568	1.10711				0.423607
0.223607	1309.7				77.1169
0.1	156.425				33.4066
1	1375.87				58.4334
	1316.38				56.8863
	0.765685				174.471
	0.665028				59.5887
	0.465028				78.7978
	6.21582				0.616228
	0.982843				37.3332
	0.839835				32.4119
	1.58863				72.7614
	0.984162				15.7689
	15.5769				134.259
	3.50712				4.49772
	1.00645				30.45
	0.1				0.565028
	2.32761				0.3
	1.62333				4.2085
	1.22426				0.763441
	0.423607				0.747871
	1.04853				0.423607
	2.09152				15.2267
	17.1869				42.2806
	32.6753				5.56274
	0.740492				61.1601
	0.5				41.5087
	1.64158				38.8246
	1.06503				22.9946
	2.17641				56.449
	9.12555				107.998
	44.8578				2.42426
	0.665028				1.26609
	39.5237				35.6443
	0.928538				3.1964
	1.33983				1.62426
	63.9648				74.9663
	34.5921				29.7617
	0.782843				44.1807
	0.747214				34.5053
	5.34853				67.7295
	116.672				60.452
	34.3857				0.382843
	99.2291				132.272
	118.845				71.7426
	1171.02				45.0959
					8.49706
					111.435
					103.788
					25.8212
					22.1825
					1.21138
					41.0696
					56.8186
					1.63137
					33.5034
					42.1647
					114.062
					79.4517
					97.2152
					174.376
					92.2183
					88.0002
					77.1651
					104.858
					82.3958
					298.813
					0.87082
					71.8535
					0.723607
					0.7
					12.8841
					12.0361
					539.127
					1.26569
					0.989292
					158.772
					324.78
					868.633
					76.2782

## Sheet: Fig 4e
Escape time (sec)
Control	Cad / bOP	Cad / uOP-L	Cad / uOP-R	Cad / nOP	Static
69.4708	342.971	2450.45	156	25.0375	7.10833
87.9167	0.0333333	1.47917	225.867	30.5292	9.85417
82.6917	0.916667	0.204167	58.1792	22.7292	6.50417
80.1	11.4542	37.5	0.2375	102.867	15.6667
116.233	0.025	0.0291667	87.2875	3.6	0.970833
0.154167	1.025	3.8625	12.7292	38.2542	6.54583
41.7	0.625	0.0416667	0.0166667	8.51667	0.0291667
1188.39	0.0833333	4.95417	4.03333	20.3875	1.67917
11.05	0.0291667	0.025	67.9958	0.0208333	17.0333
64.175	0.025	2.59167	0.0333333	0.075	51.6875
52.1042	0.0208333	0.0291667	0.245833	0.075	14.0583
941.504	0.0375	0.704167	88.5917	0.0333333	0.1
29.275	5.47083	0.0291667	0.0291667	19.0083	77.8417
0.025	0.0208333	69.5292	0.0375	0.0208333	22.8875
0.025	16.4167	103.996	117.458	2.80833	33.275
0.0125	0.0208333	81.2375	2.56667	0.904167	5.49583
0.025	0.025	0.0208333	0.0208333	11.7958	13.0167
0.458333	1.3875	27.275	29.8667	0.025	177.471
0.025	1.14167	4.42917	3.5125	3.3375	5.51667
0.1875	0.0375	0.0166667	78.4833	0.0166667	64.3208
324.296	0.0375	0.416667	0.0291667	26.2583	19.1792
0.104167	0.0333333	0.0208333	4.3	0.0291667	14.5292
50.2583	0.0166667	1.15	3.8625	0.0333333	0.025
49.4042	0.075	0.0291667	62.7542	41.9375	16.0958
0.516667	0.120833	2.2125	3.0875	0.025	7.30417
21.5417	0.0375	26.175	81.975	0.0125	13.6417
139.333	0.0333333	18.4333	0.0375	36.9333	11.925
0.025	0.0333333	2.25833	0.566667	2.85417	0.0291667
0.0208333	0.025	0.816667	2.50417	0.0291667	0.025
0.729167	0.0291667	0.0291667	14.8792	6.85417	0.0666667
49.2375	0.0291667	0.0291667	303.312	5.075	0.0208333
11.5125	0.025	150.242	0.0333333	1.3625	11.5417
0.870833	0.0375	109.717	1.32083	0.0291667	4.08333
0.0875	0.0458333	162.067	0.0166667	32.3917	15.0375
0.0458333	2.00833	0.445833	0.0583333	235.433	19.8542
2.1	0.104167	5.95417	0.0208333	141.65	17.0167
4.4375	2.3625	23.3833	0.0208333	14.0917	0.0208333
0.0208333	1.8625	30.4792	0.0541667	125.475	34.5542
0.0291667	0.904167	15.5792	0.3	222.092	8.00417
72.0917	0.0708333	0.025	0.025	41.6292	22.7542
20.3917	0.0333333	26.3375	0.05	9.49167	25.7708
48.3667	0.0291667	10.5875	0.0291667	0.254167	35.1833
267.95	0.116667	6.49167	0.1125	2.1125	76.8542
4.5125	0.795833	27.3167	0.0333333	21.6958	72.5792
2.81667	2.24583	0.175	2.10417	384.883	49.3542
23.7542	1.0375	5.925	0.0291667	0.145833	17.0333
0.908333	0.0166667	1.90417	0.0416667	0.025	14.1417
151.812	0.075	0.0291667	0.991667	0.0458333	26.1625
0.025	1.47917	0.0291667	4.8	0.0166667	0.0208333
265.113	3.24583	0.025	3.38333	0.145833	39.7875
79.0833	0.154167	0.0208333	0.579167	0.620833	28.375
82.6667	0.0291667	0.025	0.133333	0.0208333	0.025
105.925	0.025	0.0291667	0.0875	0.0208333	6.45417
10.4042	0.05	89.875	15.3917	0.0125	0.0125
474.125	0.025	15.5292	0.0375	0.025	19.975
0.0208333	0.995833	0.0208333	0.0666667	7.9	12.3083
37.1375	1.53333	0.0208333	0.125	5.01667	0.454167
0.025	2.0875	0.0166667	0.025	0.025	0.0375
758.108	0.745833	0.0208333	0.025	0.0458333	41.9083
8.12083	0.666667	0.05	4.29167	0.0291667	12.9083
630.083	0.0166667	0.104167	0.025	0.679167	23.7333
26.6833	0.0208333	0.0125	43.5333	76.9625	17.9708
66.4167	0.075	0.025	0.120833	0.0208333	17.6167
0.0458333	0.05	1.34583	8.90417	0.025	14.4208
268.171	0.0166667	0.0208333	2.42083	0.0291667	9.1875
0.0666667	1.29583	0.0166667	10.1542	0.0291667	19.1625
0.0208333	304.212	6.24583	92.4292	0.025	18.2125
1.15417	11.0583	5.47917	8.03333	0.0333333	0.129167
121.254	13.4958	1.45	11.0292	0.0208333	189.142
176.421	2.7125	0.0208333	20.5833	0.025	57.7375
0.0333333	0.0333333		0.0416667	4.27917	2.49167
0.0208333	0.0333333		5.3375	0.025	4.50833
169.6	0.05		4.1625	3.48333	63.2417
0.025	0.0625		0.0166667	0.0708333	16.5958
202.479	64.9708		5.70833	0.025	25.9542
0.0458333	0.025		9.61667	13.7875	18.475
0.0166667	0.0333333		0.025	0.025	7.70833
0.0291667	0.0333333		5.0375	0.0291667	8.87083
0.0208333	0.0208333		2.7625	84.6833	0.0833333
8.525	0.0375		6.1875	0.0333333	14.8667
0.0166667	0.05		7.35417	184.812	37.1792
0.0708333	0.0208333		76.8167	43.9417	10.5
27.075	0.0333333		7.57083	0.0375	0.025
42.3958	0.025		8.79167	0.025	0.0625
2.69583	0.025		0.0416667	1.94583	0.025
279.129	0.0166667		0.0291667	4.44167	0.8375
0.0375	0.0166667		0.025	64.5042	0.0291667
105.004	1.34583		0.0333333	21.7875	38.8542
0.0291667	0.0291667		0.0416667	239.804	12.3208
0.025	0.0291667		1.03333	0.05	70.0542
1.93333	23.5		0.0291667	0.0291667	0.758333
0.025	6.51667		18.2	0.0958333	0.0541667
0.0416667	0.0916667		18.75	0.025	12.9625
1.85	0.170833		0.8	0.220833	27.2792
0.025	46.1333		2.80417	46.2958	1.86667
0.0333333	0.0333333		0.00833333		25.025
0.0375	8.62917		0.0208333		8.52917
104.054	0.05		0.0291667		0.0208333
0.025	0.0333333		0.729167		41.3917
60.7667	0.0291667		0.175		0.0166667
1049.5	0.0208333		1.4375		18.9333
240.958	0.025		40.1708		38.4667
133.613	0.0333333		0.0291667		0.5375
146.088	1.11667		0.0208333		15.625
0.025	1.77917		0.025		0.0833333
8.325	0.075		0.025		53.1417
6.075	0.0208333		8.03333		0.0166667
0.0166667	0.0333333		3.375		0.0291667
0.9625	8.33333		5.37917		0.0291667
0.0375	15.2292		0.0333333		51.1708
0.025	0.0125		0.0916667		17.6167
10.8708	1.66667		5.725		0.025
25.5208	0.0333333		41.5917		13.6917
13.5125	0.0166667		0.0291667		20.1958
21.7208	0.025		9.31667		17.4625
128.996	17.9792		0.154167		22.1542
0.025	70.4042		0.0125		17.5583
1.64167	0.820833		0.0416667		17.5
3.99583	83.2167		0.0291667		13.3083
189.254	24.225		12.0667		39.6417
429.904	0.0458333		0.0208333		0.0208333
41.3208	0.0333333		0.025		4.00833
319.9	0.025		12.7708		176.754
0.025	4.01667		19.9292		16.175
5.83333	0.0166667		16.45		13.5708
62.4708	0.0125		0.05		10.5917
0.0333333	0.0208333		0.025		18.2167
0.0125	0.0208333		0.0375		0.025
0.7625	0.116667		11.5208		6.27083
4.45	3.17083		0.0291667		3.81667
0.0333333	2.7		0.0375		36.5792
167.183	3.1625		13.8083		43.0667
40.8	5.475		0.129167		14.9333
0.0208333	20.0083		33.5417		3.34583
1.47917	1.4875		0.2375		11.1542
16.6333	13.9667		0.0333333		5.4625
0.795833	0.0291667		147.496		3.12083
0.0291667	0.0291667		0.0375		1.08333
1.68333	0.0333333		7.5375		8.925
342.658	51.5375		18.8375		14.9417
8.97083	1.05		0.920833		0.025
19.1125	0.0208333		0.0291667		1.75833
0.0208333	0.075		0.4375		0.0875
1.10833	0.025		8.20833		11.0708
1.3625	0.183333		1.6375		0.0166667
0.0208333	0.2875		0.0208333		5.57917
0.0625	0.0875		1.05833		0.9625
1.525	5.20833		0.025		9.40417
0.0625	0.0291667		0.0208333		1.09583
1.85	3.27917		1.46667		12.8083
0.0125	0.0375		0.0208333		23.75
5.4125	8.20417		0.0291667		4.2875
0.8125	0.0291667		0.025		11.2667
0.0166667	0.0208333		0.025		18.5375
3.31667	0.0166667		0.0666667		18.2
13.4042	3.24167				18.9333
3011.33	0.0375				38.3417
21.8	17.6375				17.225
24.1958	2.075				16.0917
0.0833333	60.7333				38.7833
4.05	0.904167				11.7958
2737.12	2.75417				8.70417
152.554	0.358333				13.375
117.646	0.0708333				4.88333
103.513	2.125				0.0958333
0.6375	0.0458333				10.5958
33.3958	0.025				15.525
171.363	0.0416667				3.225
32.2167	0.141667				8.04167
87.5167	14.3042				0.0708333
76.0625	0.3875				26.8708
3.26667	1.65				0.0458333
287.783	0.0166667				10.7625
702.946	0.0208333				0.0333333
26.5875	9.60417				0.0166667
0.141667	0.025				0.025
188.275	15.6208				2.85833
50.8708	0.0291667				4.69583
57.7	0.604167				3.0375
12.0833	0.0125				22.2375
62.8042	53.6292				11.775
0.025	0.0541667				0.05
2.02917	2.90833				14.0542
82.1875	2.10833				11.9458
0.0291667	0.025				11.6917
3.23333	0.0833333				9.59167
24.125	0.025				7.72917
1382.86	0.0291667				26.65
0.0625	0.0208333				14.1792
40.3167	0.025				9.56667
22.2292	0.025				16.5583
0.0416667	0.0333333				3.37083
198.454	0.0208333				5.43333
2347.32	0.0333333				17.6625
222.546	1.4625				13.4375
1232.54	0.0791667				19.1333
621.446	5.42083				3.95
16.825	10.675				13.3208
0.108333	0.025				5.3
0.0375	40.0125				9.21667
0.0375	4.725				1.61667
20.925	0.025				6.975
0.0208333	3.525				35.5
148.387	0.0541667				0.0208333
0.0166667	133.917				22.0333
0.0166667	16.2667				9.4875
0.0416667	122.171				45.3667
	115.4				67.1208
	0.025				206.733
	0.0208333				73.925
	0.0208333				20.3833
	0.325				0.0208333
	0.0208333				10.2292
	0.025				8.825
	0.116667				14.1667
	0.025				5.06667
	1.60833				10.125
	0.0875				1.1
	0.025				8.49583
	0.0125				0.025
	0.0583333				0.0166667
	0.05				0.0458333
	0.0541667				0.025
	0.0166667				0.0208333
	0.025				0.0208333
	0.0458333				7.86667
	2.32917				7.6
	4.175				1.31667
	0.0166667				18.3542
	0.0166667				11.1792
	0.025				12.4583
	0.0375				5.71667
	0.0541667				13.7917
	0.704167				23.325
	11.0042				0.308333
	0.025				0.0208333
	4.87083				4.2
	0.025				0.179167
	0.0333333				0.683333
	10.2375				15.275
	3.85417				5.76667
	0.0375				8.94167
	0.0333333				9.39167
	0.6125				17.6292
	11.6				16.3458
	2.7375				0.0166667
	9.8125				13.425
	12.4292				21.7083
	590.513				7.17917
					1.58333
					24.3125
					28.4375
					8.45417
					6.04583
					0.0291667
					11.0125
					11.8
					0.0583333
					13.6875
					6.55
					21.9542
					19.1917
					29.3583
					51.1458
					26.9167
					23.7958
					25.5833
					32.2583
					23.1167
					29.975
					0.0291667
					8.50417
					0.025
					0.0333333
					18.725
					13.0375
					540.046
					0.0708333
					0.1125
					115.104
					178.454
					423.496
					76.8125

## Sheet: Fig 4h
First bout average angular velocity (|final Δθ| / Δt, o/ms)
Control	Cad / bOP	Cad / uOP-L	Cad / uOP-R	Cad / nOP	Static
0.055814	0.617143	0.244898	0.288	0.276923	0.130909
0.295385	0.375	0.141176	0.48	0.3	0.218182
0.16	0.685714	0.163636	0	0.0482412	0.194595
0.0888889	0.514286	0.109091	0.252632	0.08	0.505263
0.08	0.505263	0.988235	0.352941	0	0.3
0.64	0.192	0.221538	0.096	0.12	0
0.514286	0.502326	0.3	0.261818	0.189474	1.10769
0.0631579	1.71429	0.237037	0.288	0.0347826	0.252632
0.369231	0.365217	0.378947	0.0872727	0.329412	0.7
0.110769	0.338462	0.654545	0.436364	1.28571	0.2
0	0.32	1.35	0.190476	1.248	0.16
0	0.553846	0.669767	0.141176	0.334884	0.430769
0.117073	0.417391	0.514286	0.137143	0.124138	0.205714
0.128571	0.459574	0.436364	1.14783	0.2625	0
0.352941	0.128	0.282353	1.44	0.48	0.15
0.369231	0.847059	0.08	0.270968	0.304762	0.0571429
0.171429	0.494118	0.305455	1.33333	0.315789	0.0685714
0.363636	0.471429	0.20241	0.369231	0.4	0.3
0	0.725581	0.282353	0.834783	0.316981	0.496552
0.509091	1.82857	0.137143	0.0738462	0.309677	0.109091
0.271698	0.679245	0.64	0.7	0.15	0
0.428571	0.495238	0.45	0.977778	0.0516129	0.141176
0.266667	0.436364	0.514286	0.2	2.93333	0.331034
0.141176	0.675	0.648649	0.0461538	0.133333	0.0774194
0.505263	0.664615	0.463158	0.72	0.148148	0.369231
0.184615	0.613953	0.371831	0.576	0.64	0.1
0.290909	0.490909	0.08	0.763636	0.090566	0.218182
0.24	0.713514	0.244068	0.843243	0.106667	0.407547
0.541935	0.518919	0.698182	0.8	0.329412	0.468293
0.423529	0.648649	0.654545	0.387097	0.15	0.274286
0.411429	0.884211	0.166667	0.0923077	0.207407	0.48
0.171429	0.48	0.380488	0.57931	0.64	0
0.685714	0.628571	0.276923	1.2	0.064	0.17561
0.626087	0.423529	0.384	0.825	0.145455	0.0648649
0.771429	0.533333	0.133333	1.02857	0	0.0685714
0.106667	0.608955	0.184615	1.8	0.0872727	0
0.35122	0.847059	0.5	1.38947	0.0923077	0.391837
0.225	0.866667	1.54286	1.01538	0.0888889	0.0533333
0.35	0.6	2.1	0.9	0	0.276923
0.288	0.66383	0.292683	0.96	0	0.0571429
0	0.776471	0.615385	1.27059	0.0510638	0.232258
0	0.541935	0.35	0.993103	0.342857	0
0.109091	0.464516	0.35122	0.910345	0.420619	0.117073
0.2	0.742857	0.315789	0.96	0.177778	0
0	0.711111	0.228571	0.8	0.384	0
0.0510638	0.757895	0.266667	0.64	0.171429	0
0.218182	0.416	0.96	1.2	0.156522	0.355556
0.109091	0.468293	0.234146	0.738462	0.52	0.324324
0	0.763636	0.349091	1.41176	0.586667	0.36
0.223256	0.908108	0.0285714	0.730435	0.45	0
0.225	0.853333	0.526829	0.146939	0.8	0.315789
0.490909	0.881633	0.464516	0.727273	0.1875	0.568421
0.266667	0.757895	0.744828	0.981818	1	0
0.16	1.26316	0.585366	1.1	0.72	0.2
0.244898	2.74286	0.0705882	0.85	0.457143	0.195918
0	0.666667	0.685714	0.413793	0.363636	0.333333
0.436364	0.8	2.1	0.528	0.381818	0.282353
0.259459	0.774194	0.45	1.37143	0.133333	0.685714
0.357447	0.274286	0.6	1.2	2	0
0.123077	0.469565	0.672	0.568421	0.294737	0
0.675	0.730435	0.389189	0.35	0.533333	0.4
0.525	0.988235	0.525	1.2	0.272727	0.25
0.171429	0.557143	0.223256	0.678261	0.0774194	0.154839
0.184615	0.878049	0.568421	0.757895	0.413793	0.0842105
0.32	2.08	0.274286	0.355556	2	0.184615
0	1.152	0.48	0.711111	0.2	0.3
0.423529	1.04348	0.834783	0.168421	0.333333	0.0888889
0.533333	0.8	0.2	0.257143	0.827586	0.104348
0	0.685714	0.5	0.436364	2.95385	0.56
0.162712	0.35	0.768	0.363636	0.96	0.352941
0.533333	0.417391	0.564706	0.16	0.4	0.154839
0.26087	0.541935		0.2	0	0.266667
0.387097	0.917647		0.4	0.442105	0
0.444444	1.29231		0.36	0.244898	0
0.3	0.6		0.417391	0.0510638	0.17561
0.257143	0.872727		0.923077	0.685714	0.12
0.114286	1.25217		0.545455	0.509091	0.266667
0.428571	0.676923		0.352941	0.342857	0.369231
0.324324	0.866667		0.533333	0.08	0.466667
0.355556	1.10769		2.05714	0.228571	0.126316
0.282353	1.15556		0.685714	0.827586	0.327273
0.0888889	1.07586		0.166667	0.514286	0.24
0.730435	0.685714		0.738462	0.211765	0.525
0.564706	1.125		0.329412	0.157895	0.444444
0.48	0.744828		0.411429	0.28	0.309677
0.541935	1.2		0.314754	0.118519	0
0.259459	0.847059		0.428571	0.442105	0.423529
0.413793	1.10769		0.236066	0.0827586	0.266667
0.8	0.847059		3	0.090566	0.218182
0.384	0.496552		0.666667	0.102128	0
0.218182	1.125		0.17561	0.163636	0
0.7	0.619355		0.064	0.210526	0
0.375	0.205714		0.05	0.164384	0.12973
0.54	0.15		0.156522	0.352941	0.12973
0.274286	0.496552		0.289655	0.0315789	0
0.407547	0.171429		0.0421053	0.228571	0.0631579
0.4	0.494118		0.124138		0
0.365217	0.333333		0.407547		0
0.509091	0.369231		0.4		0
0.176471	0.713514		0.583784		0
0.133333	0.662069		0.369231		0
0.292683	0.843243		0		0
0.373333	0.381818		0.910345		0
0.213333	0.432		0.336842		0
0.189474	0.872727		0.430769		0
0.509091	0.355556		0.171429		0
0.225	0		0.0979592		0
0.274286	0.12		0.137143		0
0.32	0.8		0.2		0
0.771429	1.51111		0.377143		0
0	1.01538		0.334884		0
0.96	3		3		0.417391
0.88	1.14286		0.252632		0
0.0631579	0.914286		0.488889		0
0	0.757895		0.116129		0
0	0.454054		0.306383		0
0.0685714	0.9		0.0296296		0
0	0.126316		0.342857		0
0.672	0.88		0.352941		0
0.5	0.581818		0.171429		0
0.177778	0.252632		0.447458		0
0.42	0.571429		0.4		0
0.872727	0.891429		0.1		0
1.04348	0.8		0.190476		0
0.521739	0.685714		0.27907		0
0.355556	0.468293		0.489796		0
0.496552	0.266667		0.96		0
0.533333	0.488136		0.333333		0
0.533333	0.724528		0.255319		0
0.757895	0.685714		0.225882		0
0.331034	2.4		0.369231		0.0615385
0.313043	0.0545455		0.208696		0
0.8	0.96		0.243478		0.12973
0.104348	0.165517		0.4		0.048
0.561702	0.633962		0.32		0.208696
0.685714	0.102128		0.553846		0
0.0923077	0		1.8		0.055814
0.369231	0.316981		0.517647		0.228571
0	0.537931		0.290909		0.114286
0.910345	0.782609		0.331034		0.252632
0.646154	1.07586		0.08		0.910345
0.436364	0.0545455		1.69412		0.533333
0.378947	0.204255		0.182857		0.35
0.872727	3		0.332308		0.1
0.42	0.768		0.381818		0.271698
0.192	0.741818		1.32		0.26087
0.0774194	0.6		0.285714		0.276923
0.564706	0.755556		0.945455		0.126316
0.776471	1.056		0.369231		0.0436364
0.276923	0.285714		0.3		0.18
0.489796	0.494118		3		0.3
0.228571	0.430769		0.675		0
0.4	0.586667		0.489796		0.114286
0.466667	0		0.48		0.177778
0.384	0.48		0.4		0.0489796
0.316981	0.48				0.0521739
0.0521739	0.834783				0.0705882
0.141176	0.430769				0.111628
0.126316	0.48				0
0.455172	0.509091				0.226415
0.490909	0.355556				0.163636
0.390698	0.218182				0
0.615385	0.3				0
0	0.55				0.0571429
0.494118	0.545455				0.0872727
0.3	0.322388				0
0	0.72				0.0666667
0.0666667	0.455172				0
0.384	1.45714				0.333333
0.0774194	0.613953				0
0	0.612766				0.0727273
0.195918	0.533333				0.348387
0.0774194	0.910345				0.146939
0	0.585366				0.3
0.109091	0.376471				0.194595
0.0489796	0.66				3
0.0615385	0.24				0.252632
0.0380952	0.648649				0.457143
0.0666667	0.355556				0.444444
0.564706	0.415385				0
0.0393443	0.1				0.075
0	0.35				0.123077
0.15	0.635294				0.075
0.181132	0.306383				0.266667
0	0.114286				0.0923077
0.295385	0.624				0.428571
0.369231	0.342857				0.276923
0.218182	1.12941				0.214286
0.342857	0.553846				0.12973
0.208696	0.564706				0
0.18	0.678261				0.309677
0.366102	0.255319				0.12
0.355556	0				0.171429
0	0.471429				0
0.3	0.135849				0.15
0.378947	0.419048				0.526829
0.545455	0.528				0.184615
0.0857143	0.255319				0.141176
0.0648649	3				0
0	0.48				0
0.128571	0.363636				0.0888889
0	0.288				0.208696
0.154839	0.211765				0
0.471429	0.355556				0.194595
0.872727	0.266667				0.378947
0	0.246154				0
0.369231	0.352941				0.3
0	0.872727				0.111628
0.84	0.324324				0.0827586
0.20339	0.12973				0.114286
0.4	0.430769				0
	0.72				0.455172
	1.8				0
	0.981818				0
	0.48				0
	0.4				0.109091
	0.75				0.0813559
	0.496552				0.0827586
	0.509091				0.409756
	0.6				0.355556
	1.10769				0.292683
	0.514286				0.369231
	0.675				0.272727
	0.576				0.521739
	1.05				0.218182
	0.361644				0
	0.495238				0.06
	0.585366				0.16
	0.126316				0.0571429
	0.342857				0.0941176
	0.133333				0.514286
	0.507042				0
	0.676923				0.7
	0.8				0.376471
	0.545455				0
	0.96				0.356757
	0.075				0.109091
	0.315789				0.257143
	0.389189				0
	0.430769				0.0571429
	0.488889				0.0941176
	0.257143				0.122034
	0.204255				0
	0.547368				0
	0.324324				0
	0				0.0923077
	0.145455				0.282353
	0				0.0585366
	0.0571429				0.144
	0				0
	0				0
					0.163636
					0.106667
					0.194595
					0.325424
					0.133333
					0.17561
					0.285714
					0.0666667
					0
					0
					0
					0.163636
					0.116129
					0
					0
					0
					0
					0.184615
					0.0923077
					0.369231
					0.194595
					0.35122
					0.208696
					0.35122
					0.12
					0.378947
					0.369231
					0.235294
					0.292683
					0.184615
					0.285714
					0.146939

## Sheet: Fig 4i
Bout frequency (Hz)
Control	Cad / bOP	Cad / uOP-L	Cad / uOP-R	Cad / nOP	Static
0.0431836	0.128291	0.00204045	0.115385	0.0798802	0.56272
0.0113744	30	2.02817	0.0619835	0.196533	1.42072
0.0483725	2.18182	4.89796	0.120318	0.307974	1.69122
0.0374532	0.960349	0.08	4.21053	0.0777706	0.382979
0.0172068	40	34.2857	0.0458256	0.555556	3.09013
6.48649	2.92683	0.517799	0.314239	0.182987	1.22215
0.0719424	3.2	24	60	0.469667	34.2857
0.0269271	12	1.00925	0.495868	0.196199	2.38213
0.180995	34.2857	40	0.0882407	48	0.410959
0.124659	40	0.771704	30	13.3333	0.638452
0.115154	48	34.2857	4.0678	13.3333	0.995851
0.0138077	26.6667	2.84024	0.112877	30	10
0.102477	1.09673	34.2857	34.2857	0.105217	0.179852
40	48	0.589681	26.6667	48	0.305844
40	0.730964	0.43271	0.00851366	0.712166	0.480841
80	48	0.369288	1.55844	2.21198	1.09174
40	40	48	48	0.254327	0.460948
2.18182	1.44144	0.953254	0.301339	40	0.0112695
40	1.75182	0.451552	0.854093	1.1985	0.906344
5.33333	26.6667	60	0.127416	60	0.2643
0.1881	26.6667	4.8	34.2857	0.647414	0.15642
9.6	30	48	1.39535	34.2857	0.894752
0.298458	60	1.73913	0.776699	30	40
0.283377	13.3333	34.2857	0.589602	0.57228	0.310639
1.93548	8.27586	1.80791	1.29555	40	1.50599
0.27853	26.6667	0.649475	0.73193	80	0.586439
0.129187	30	0.596745	26.6667	0.595668	0.419287
40	30	1.32841	1.76471	0.70073	34.2857
48	40	2.44898	1.198	34.2857	40
2.74286	34.2857	34.2857	1.00812	0.729483	15
0.203097	34.2857	34.2857	0.412116	0.394089	48
0.434311	40	0.352765	30	1.46789	0.693141
2.29665	26.6667	0.428376	1.5142	34.2857	0.979592
11.4286	21.8182	0.240642	60	0.123489	0.532003
21.8182	1.9917	4.48598	17.1429	0.0297324	0.55404
0.952381	9.6	1.0077	48	0.0705965	0.528893
0.450704	1.69312	0.0427655	48	0.496747	48
48	1.07383	0.0328093	18.4615	0.0637577	0.20258
34.2857	2.21198	0.256753	6.66667	0.0495291	0.74961
0.249682	14.1176	40	40	0.0960865	0.351584
0.294238	30	0.189843	20	0.316067	0.349232
0.227429	34.2857	0.472255	34.2857	3.93443	0.170535
0.126889	8.57143	0.462131	8.88889	0.946746	0.195175
0.886427	2.51309	0.439292	30	0.0921836	0.179115
0.710059	0.890538	5.71429	0.475248	0.00519638	0.141832
0.336783	2.89157	0.675105	34.2857	6.85714	0.469667
1.10092	60	1.05033	24	40	0.141426
0.204199	13.3333	34.2857	2.01681	21.8182	0.382226
40	2.02817	34.2857	0.625	60	48
0.279127	1.23235	40	1.18227	6.85714	0.754006
0.404636	6.48649	48	3.45324	3.22148	0.528634
0.33871	34.2857	40	7.5	48	40
0.283219	40	34.2857	11.4286	48	0.464816
0.384461	20	0.378303	0.324851	80	80
0.113894	40	0.064395	26.6667	40	0.250313
48	2.00837	48	15	0.759494	0.812458
0.376977	1.30435	48	8	1.59468	2.20183
40	1.43713	60	40	40	26.6667
0.0593583	2.68156	48	40	21.8182	0.811294
0.24628	3	20	0.466019	34.2857	0.697224
0.0841159	60	9.6	40	2.94479	0.421348
0.262336	48	80	0.0459418	0.0519734	0.333874
0.165621	13.3333	40	8.27586	48	0.283822
21.8182	20	1.48607	1.34768	40	0.554753
0.152888	60	48	1.23924	34.2857	0.761905
15	1.54341	60	0.393927	34.2857	0.208741
48	0.0164359	0.320213	0.421945	40	0.109815
1.73285	0.271289	0.912548	0.746888	30	7.74194
0.0824714	0.148194	2.06897	0.906687	48	0.0264352
0.13037	0.737327	48	1.02024	40	0.0865988
30	30		24	0.701071	2.00669
48	30		1.49883	40	1.10906
0.123821	20		1.44144	0.574163	0.0632494
40	16		60	14.1176	0.843585
0.0345715	0.0461746		1.22628	40	0.423824
21.8182	40		0.207972	0.652765	0.866035
60	30		40	40	1.03784
34.2857	30		0.992556	34.2857	0.789103
48	48		1.08597	0.165322	12
0.469208	26.6667		0.161616	30	1.07623
60	20		0.407932	0.0595198	0.322761
14.1176	48		0.208288	0.0227574	0.380952
0.369344	30		0.396258	26.6667	40
0.188698	40		0.341232	40	16
0.741886	40		24	1.54176	40
0.150468	60		34.2857	0.450281	2.38806
26.6667	60		40	0.0620115	34.2857
0.152375	1.48607		30	0.0917958	0.489008
34.2857	34.2857		48	0.0208503	0.649307
40	34.2857		1.93548	20	0.456789
2.06897	0.12766		34.2857	34.2857	3.95604
40	0.767263		0.384615	10.4348	18.4615
24	10.9091		0.213333	40	0.462874
1.08108	5.85366		2.5	4.5283	0.073316
40	0.0433526		1.06984	0.0432004	1.60714
30	30		120		0.27972
26.6667	0.231772		48		0.586224
0.124935	20		34.2857		48
40	30		2.74286		0.338232
0.0493692	34.2857		5.71429		60
0.017151	48		1.3913		0.211268
0.0207505	40		0.0995747		0.285962
0.194593	30		34.2857		3.72093
0.150595	1.79104		48		0.704
40	0.562061		40		12
1.2012	13.3333		40		0.413988
0.987654	48		0.746888		60
60	30		1.48148		34.2857
2.07792	0.36		1.11541		34.2857
26.6667	0.0656635		30		0.0781695
40	80		10.9091		0.340587
0.183979	1.2		1.04803		40
0.391837	30		0.721298		0.803408
0.518039	60		34.2857		0.594182
0.414349	40		0.966011		0.458125
0.131787	1.00116		6.48649		0.361106
40	0.596556		80		0.626483
1.21827	2.43655		24		0.571429
0.500521	0.144202		34.2857		0.601127
0.0422712	1.07327		1.24309		0.151356
0.0558264	21.8182		48		48
0.217808	30		40		0.49896
0.125039	40		1.01794		0.0622333
40	0.248963		0.602133		1.11283
0.685714	60		0.790274		1.03162
0.304142	80		20		0.660897
30	48		40		0.164684
80	48		26.6667		40
1.31148	17.1429		0.347197		1.11628
0.898876	1.2615		34.2857		1.31004
30	1.11111		26.6667		0.191366
0.215332	0.632411		0.65178		0.0928793
0.0735294	0.913242		7.74194		1.00446
48	0.649729		0.447205		1.79328
2.02817	1.34454		4.21053		0.717221
0.420842	0.644391		30		1.0984
2.51309	34.2857		0.406791		1.60214
34.2857	34.2857		26.6667		1.84615
1.78218	30		0.79602		0.896359
0.125489	0.0970167		0.371599		0.669269
0.557362	1.90476		3.25792		40
0.104644	48		34.2857		1.13744
48	13.3333		2.28571		11.4286
1.80451	40		0.974619		0.632292
1.46789	5.45455		1.22137		60
48	3.47826		48		1.61314
16	11.4286		1.88976		2.07792
1.96721	0.768		40		0.957023
16	34.2857		48		1.8251
1.08108	0.609911		1.36364		0.156148
80	26.6667		48		0.336842
0.73903	0.487557		34.2857		0.932945
2.46154	34.2857		40		0.887574
60	48		40		0.647336
0.603015	60		15		0.604396
0.149207	1.23393				0.211268
0.0182644	26.6667				0.495544
0.0917431	1.64422				0.580552
0.0826589	1.92771				0.435008
12	0.708013				0.309411
0.493827	2.21198				0.423878
0.0314199	0.726172				1.14888
0.0721055	5.5814				0.373832
0.0595006	14.1176				1.22867
0.086946	1.88235				10.4348
3.13725	21.8182				0.471884
0.38927	40				0.515298
0.0758626	24				0.620155
0.0931195	7.05882				0.373057
0.0114264	1.39819				14.1176
0.0262942	5.16129				0.372151
1.83673	1.81818				21.8182
0.0312735	60				0.650407
0.0554808	48				30
0.338505	0.312364				60
7.05882	40				40
0.106228	0.640171				0.699708
0.41281	34.2857				0.638864
0.138648	3.31034				0.987654
0.57931	80				0.269815
0.06369	0.801803				1.01911
40	18.4615				20
0.985626	1.7192				0.42692
0.243346	1.42292				0.334845
34.2857	40				1.1119
0.618557	12				1.14683
0.165803	40				1.03504
0.0166322	34.2857				0.187617
16	48				0.634734
0.223233	40				0.836237
0.22493	40				0.24157
24	30				1.48331
0.0251947	48				1.28834
0.0221529	30				0.0566171
0.0584149	1.36752				0.372093
0.0105473	12.6316				0.261324
0.0337922	0.184473				0.506329
0.118871	1.03044				0.525493
9.23077	40				1.32075
26.6667	0.0749766				0.650995
26.6667	1.0582				1.23711
0.0955795	40				0.286738
48	1.41844				0.112676
0.101087	18.4615				48
60	0.44804				0.408472
60	0.307377				1.05402
24	0.0736673				0.0661278
	0.034662				0.0446955
	40				0.0386972
	48				0.0811633
	48				0.883074
	6.15385				48
	48				0.391039
	40				0.226629
	8.57143				0.494118
	40				0.592105
	1.24352				0.790123
	11.4286				1.81818
	40				0.353114
	80				40
	17.1429				60
	20				21.8182
	18.4615				40
	60				48
	40				48
	21.8182				0.635593
	1.71735				1.18421
	0.479042				1.51899
	60				0.599319
	60				0.983973
	40				0.160535
	26.6667				1.04956
	18.4615				0.362538
	2.84024				0.17149
	0.636123				3.24324
	40				48
	0.615911				0.47619
	40				5.5814
	30				2.92683
	0.29304				0.654664
	0.778378				1.21387
	26.6667				0.223672
	30				0.958296
	1.63265				0.170173
	0.775862				0.122355
	1.09589				60
	0.407643				0.372439
	1.20684				0.368522
	0.00338689				0.975044
					1.89474
					0.329049
					0.210989
					0.827994
					1.15782
					34.2857
					0.363224
					1.18644
					17.1429
					0.730594
					1.67939
					0.364396
					0.208424
					0.102186
					0.293279
					0.22291
					0.210121
					0.390879
					0.247998
					0.173035
					0.30025
					34.2857
					0.470358
					40
					30
					0.160214
					0.230105
					0.00925847
					14.1176
					8.88889
					0.0347511
					0.0112074
					0.0047226
					0.0260374

[truncated: 25 more sheets: Fig 4j, Fig 5a, Fig 5b, Fig 5e, Fig 5f, Fig 5h, Fig 5i, Supp. Fig 4c, Supp. Fig 4d, Supp. Fig 4e, Supp. Fig 4f, Supp. Fig 4h, Supp. Fig 4i, Supp. Fig 5a, Supp. Fig 5b, Supp. Fig 5c, Supp. Fig 5d, Supp. Fig 6a, Supp. Fig 6b, Supp. Fig 8a …]
